# Supplementary material for: The Alexandria library, a quantum-chemical database of molecular properties for force field development
Source: Sci Data. 2018 Apr 10;5:180062. doi: 10.1038/sdata.2018.62 (PMC5892371; doi:10.1038/sdata.2018.62)
Supplement: Supplementary file 1 [file sdata201862-isa1.zip]

Archive with 3 entries (3 files):
- i_Investigation.txt
- s_study_van_der_Spoel.txt
- a_assay_van_der_Spoel.txt
