# Supplementary material for: The Alexandria library, a quantum-chemical database of molecular properties for force field development
Source: Sci Data. 2018 Apr 10;5:180062. doi: 10.1038/sdata.2018.62 (PMC5892371; doi:10.1038/sdata.2018.62)
Supplement: Supplementary file 1 [file sdata201862-isa1.zip › i_Investigation.txt]

# Investigation File generated for Scientific Data with Investigation File Authoring Tool version 0.1.0 on 14/03/2018 - This metadata file is CC0
ONTOLOGY SOURCE REFERENCE
Term Source Name	IAO	ERO	NPO	NCIT
Term Source File	http://data.bioontology.org/ontologies/IAO	http://data.bioontology.org/ontologies/ERO	http://data.bioontology.org/ontologies/NPO	http://data.bioontology.org/ontologies/NCIT
Term Source Version	2015-02-23	2013-08-02	2011-12-08 (yyyy-mm-dd)	17.06d
Term Source Description	Information Artifact Ontology	Eagle-I Research Resource Ontology	NanoParticle Ontology	National Cancer Institute Thesaurus
INVESTIGATION
Investigation Identifier
Investigation Title
Investigation Description
Investigation Submission Date
Investigation Public Release Date
INVESTIGATION PUBLICATIONS
Investigation PubMed ID
Investigation Publication DOI
Investigation Publication Author List
Investigation Publication Title
Investigation Publication Status
Investigation Publication Status Term Accession Number
Investigation Publication Status Term Source REF
INVESTIGATION CONTACTS
Investigation Person Last Name
Investigation Person Mid Initials
Investigation Person First Name
Investigation Person Address
Investigation Person Phone
Investigation Person Fax
Investigation Person Email
Investigation Person Affiliation
Investigation Person Roles
Investigation Person Roles Term Accession Number
Investigation Person Roles Term Source REF
STUDY
Study Identifier	10.1038/sdata.2018.62
Study Title	The Alexandria library, a quantum-chemical database of molecular properties for force field development
Study Submission Date	09/10/2017
Study Public Release Date	10/04/2018
Study Description	http://www.nature.com/articles/sdata201862#abstract
Study File Name	s_study_van_der_Spoel.txt
Comment[Subject Keywords]	//;//;///
Comment[Manuscript Licence]	CC BY-4.0
Comment[Experimental Metadata Licence]	CC0
Comment[Supplementary Information File Name]	
Comment[Supplementary Information File Type]	x-zip-compressed
Comment[Supplementary Information File URL]	http://www.nature.com/articles/sdata201862#supplementary-information
Comment[Data Repository]	Zenodo
Comment[Data Record Accession]	doi:10.5281/zenodo.1004711
Comment[Data Record URI]	https://doi.org/10.5281/zenodo.1004711
STUDY DESIGN DESCRIPTORS
Study Design Type	data integration objective	molecular physical property analysis objective
Study Design Type Term Accession Number	ERO:0100092	ERO:0100199
Study Design Type Term Source REF	ERO	ERO
STUDY PUBLICATIONS
Study PubMed ID	""
Study Publication DOI	doi:10.1063/1.4962627
Study Publication Author List	""
Study Publication Title	""
Study Publication Status	published
Study Publication Status Term Accession Number	
Study Publication Status Term Source REF	
STUDY FACTORS
Study Factor Name
Study Factor Type
Study Factor Type Term Accession Number
Study Factor Type Term Source REF
STUDY ASSAYS
Study Assay Measurement Type	physicochemical characterization
Study Assay Measurement Type Term Accession Number	http://purl.bioontology.org/ontology/npo#NPO_1356
Study Assay Measurement Type Term Source REF	NPO
Study Assay Technology Type	Computational Chemistry
Study Assay Technology Type Term Accession Number	NCIT:C18470
Study Assay Technology Type Term Source REF	NCIT
Study Assay Technology Platform	""
Study Assay File Name	a_assay_van_der_Spoel.txt
STUDY PROTOCOLS
Study Protocol Name	Initial structures	Quantum chemical calculations
Study Protocol Type	Data Source	Computational Chemistry
Study Protocol Type Term Accession Number	NCIT:C16493	NCIT:C18470
Study Protocol Type Term Source REF	NCIT	NCIT
Study Protocol Description		
Study Protocol URI	""	""
Study Protocol Version		
Study Protocol Parameters Name	""	""
Study Protocol Parameters Name Term Accession Number	""	""
Study Protocol Parameters Name Term Source REF	""	""
Study Protocol Components Name	""	""
Study Protocol Components Type	""	""
Study Protocol Components Type Term Accession Number	""	""
Study Protocol Components Type Term Source REF	""	""
STUDY CONTACTS
Study Person Last Name	Ghahremanpour	van Maaren	van der Spoel
Study Person First Name	Mohammad M.	Paul J.	David
Study Person Mid Initials			
Study Person Email	""	""	david.vanderspoel@icm.uu.se
Study Person Phone			
Study Person Fax			
Study Person Address			
Study Person Affiliation	Uppsala Centre for Computational Chemistry, Science for Life Laboratory, Department of Cell and Molecular Biology, Uppsala University, Husargatan 3, Box 596, SE-75124 Uppsala, Sweden	Uppsala Centre for Computational Chemistry, Science for Life Laboratory, Department of Cell and Molecular Biology, Uppsala University, Husargatan 3, Box 596, SE-75124 Uppsala, Sweden	Uppsala Centre for Computational Chemistry, Science for Life Laboratory, Department of Cell and Molecular Biology, Uppsala University, Husargatan 3, Box 596, SE-75124 Uppsala, Sweden
Study Person Roles			
Study Person Roles Term Accession Number			
Study Person Roles Term Source REF			
Comment[Study Person ORCID]			0000-0002-7659-8526
Comment[Funder]			
Comment[FundRef ID]			
Comment[Funder Term Source REF]			
Comment[Grant Identifier]			
