# Supplementary material for: The Alexandria library, a quantum-chemical database of molecular properties for force field development
Source: Sci Data. 2018 Apr 10;5:180062. doi: 10.1038/sdata.2018.62 (PMC5892371; doi:10.1038/sdata.2018.62)
Supplement: Supplementary file 1 [file sdata201862-isa1.zip › s_study_van_der_Spoel.txt]

Source Name	Material Type	Term Source REF	Term Accession Number	Protocol REF	Sample Name
PubChem	data set	IAO	IAO:0000100	Initial structures	PubChem
ChemSpider	data set	IAO	IAO:0000100	Initial structures	ChemSpider
Avogadro	software	IAO	IAO:0000010	Initial structures	Avogadro
Molden	software	IAO	IAO:0000010	Initial structures	Molden
