# Supplementary material for: The Alexandria library, a quantum-chemical database of molecular properties for force field development
Source: Sci Data. 2018 Apr 10;5:180062. doi: 10.1038/sdata.2018.62 (PMC5892371; doi:10.1038/sdata.2018.62)
Supplement: Supplementary file 1 [file sdata201862-isa1.zip › a_assay_van_der_Spoel.txt]

Sample Name	Protocol REF	Assay Name	Raw Data File	Comment[Data Repository]	Comment[Data Record Accession]	Comment[Data Record URI]
PubChem	Quantum chemical calculations	PubChem	AlexandriaLib.tar.gz	Zenodo	doi:10.5281/zenodo.1004711	https://doi.org/10.5281/zenodo.1004711
ChemSpider	Quantum chemical calculations	ChemSpider	AlexandriaLib.tar.gz	Zenodo	doi:10.5281/zenodo.1004711	https://doi.org/10.5281/zenodo.1004711
Avogadro	Quantum chemical calculations	Avogadro	AlexandriaLib.tar.gz	Zenodo	doi:10.5281/zenodo.1004711	https://doi.org/10.5281/zenodo.1004711
Molden	Quantum chemical calculations	Molden	AlexandriaLib.tar.gz	Zenodo	doi:10.5281/zenodo.1004711	https://doi.org/10.5281/zenodo.1004711
